# Supplementary material for: Aqueous Blackcurrant Extract Improves Insulin Sensitivity and Secretion and Modulates the Gut Microbiome in Non-Obese Type 2 Diabetic Rats
Source: Antioxidants (Basel). 2021 May 10;10(5):756. doi: 10.3390/antiox10050756 (PMC8150986; doi:10.3390/antiox10050756)
Supplement: Supplementary file 1 [file antioxidants-10-00756-s001.zip]

Archive with 1 entries (1 files):
- antioxidants-1200186-supplementary.pdf
